# Supplementary material for: Adjusting for allometric scaling in ABIDE I challenges subcortical volume differences in autism spectrum disorder
Source: Hum Brain Mapp. 2020 Jul 30;41(16):4610–29. doi: 10.1002/hbm.25145 (PMC7555078; doi:10.1002/hbm.25145)
Supplement: Supplementary file 2 — Data S2 Tables. [file HBM-41-4610-s002.xlsx]

## Sheet: Table of Contents
Supplementary Tables - Table of Contents
I - Demographics
	Table S1. Demographics for Autism Spectrum Disorder (ASD) Individuals across Sex.
	Table S2. Demographics for Control Individuals across Sex.
	Table S3. Demographics for Age Subsamples.
	Table S4. Demographics for Full Scale Intelligence Quotient Subsamples.
II- Correlations
	Table S5. Pearson Correlations between Continuous Independent Variables included in the Linear Mixed Effects Models in the Entire Sample across Groups.
III- Scaling Coefficients with Total Brian Volume (TBV)
A) In Control Individuals
	Table S6 – Scaling Coefficient of TBV with Each Regional Volume in Controls.
	Table S7 – Scaling Coefficient of TBV with Each Regional Volume considering Medication Effect in Controls without Outliers and Comorbidities.
	Table S8 – Scaling Coefficient of TBV with Each Regional Volume Considering Age, Sex, and Medication Effects in Controls.
	Table S9 – Scaling Coefficient of TBV with Each Regional Volume considering Age, Sex, and Medication Effects in Controls without Outliers and Comorbidities.
B) In Autistics Spectrum Disorder (ASD) Individuals
	Table S10 – Scaling Coefficient of TBV with Each Regional Volume in Autistic Spectrum Disorder (ASD) Individuals.
	Table S11 – Scaling Coefficient of TBV with Each Regional Volume considering Medication Effect in Autistic Spectrum Disorder (ASD) Individuals without Outliers and Comorbidities.
	Table S12 – Scaling Coefficient of TBV with Each Regional Volume considering Age and Sex Effects in Autistic Spectrum Disorder (ASD) Individuals.
	Table S13 – Scaling Coefficient of TBV with Each Regional Volume considering Age, Sex, and Medication Effects in Autistic Spectrum Disorder (ASD) Individuals without Outliers and Comorbidities.
IV- Multiple Group Confirmatory Analyses (MGCFA)
	Table S14. Percent Concordance of Correlated Residual included across MGCFA Samples.
	Table S15. Robust CFI, TLI, & RMSEA Model Fit Indices by Sample.
	Table S16. Difference in Model Fit Indices between Constrained Slope and One Freed Slope Values Models for (A) Boys from 12 to under 20 years old and (B) Boys with an FSIQ > 107.8.
	Table S17. Power Calculations for Significant Exploratory LMEM Results without Outliers and Comorbidities.
V- Linear Mixed Effects Models (LMEMs)
	Table S18. Left Accumbens Results for Boys with a Full Scale Intelligence Quotient > median (107.8).
VI - Zhang and colleagues (2018) Replication
	Table S19. Hippocampal Volume: Comparing Zhang and colleagues’ (2018) LMEM without Adjusting for TBV to this study’s LMEMs without TBV Adjustment, with Linear TBV Adjustment, and with Allometric Scaling TBV Adjustment.
	Table S20. Amygdala Volume: Comparing Zhang and colleagues’ (2018) LMEM without Adjusting for TBV to this study’s LMEMs without TBV Adjustment, with Linear TBV Adjustment, and with Allometric Scaling TBV Adjustment.
	Table S21. Accumbens Volume: Comparing Zhang and colleagues’ (2018) LMEM without Adjusting for TBV to this study’s LMEMs without TBV Adjustment, with Linear TBV Adjustment, and with Allometric Scaling TBV Adjustment.
	Table S22. Thalamus Volume: Comparing Zhang and colleagues’ (2018) LMEM without Adjusting for TBV to this study’s LMEMs without TBV Adjustment, with Linear TBV Adjustment, and with Allometric Scaling TBV Adjustment.
	Table S23. Pallidum Volume: Comparing Zhang and colleagues’ (2018) LMEM without Adjusting for TBV to this study’s LMEMs without TBV Adjustment, with Linear TBV Adjustment, and with Allometric Scaling TBV Adjustment.
	Table S24. Total Grey Matter Volume: Comparing Zhang and colleagues’ (2018) LMEM without Adjusting for TBV to this study’s LMEMs without TBV Adjustment, with Linear TBV Adjustment, and with Allometric Scaling TBV Adjustment.
	Table S25. Cortical White Matter Volume: Comparing Zhang and colleagues’ (2018) LMEM without Adjusting for TBV to this study’s LMEMs without TBV Adjustment, with Linear TBV Adjustment, and with Allometric Scaling TBV Adjustment.
	Table S26. Caudate Volume: Comparing Zhang and colleagues’ (2018) LMEM without Adjusting for TBV to this study’s LMEMs without TBV Adjustment, with Linear TBV Adjustment, and with Allometric Scaling TBV Adjustment.
	Table S27. Putamen Volume: Comparing Zhang and colleagues’ (2018) LMEM without Adjusting for TBV to this study’s LMEMs without TBV Adjustment, with Linear TBV Adjustment, and with Allometric Scaling TBV Adjustment.

## Sheet: Table S1 & S2
Table S1. Demographics for Autism Spectrum Disorder (ASD) Individuals across Sex.
	ASD
	Total (n = 302)				Boys (n = 265)				Girls (n = 37)
	Mean	SD	SE	Median	Mean	SD	SE	Median	Mean	SD	SE	Median
Age at Scan (years)	14.5412	4.47198	0.0148079	13.905	14.6331	4.44449	0.0167717	13.95	13.8829	4.67374	0.126317	13.66
FSIQ	102.18	14.3675	0.0475744	102	102.295	14.4672	0.0545932	102	101.351	13.7937	0.372803	101
Cortical White Matter	469611	66662.5	220.737	467177	475931	64027.1	241.612	472541	424352	68510.9	1851.65	409865
Total Brain	1.20531e+06	139945	463.395	1.20548e+06	1.22115e+06	130689	493.167	1.21955e+06	1.09181e+06	153004	4135.25	1.06285e+06
Total Grey Matter	735695	84460.7	279.671	736667	745223	78573.5	296.504	741043	667458	94427.1	2552.08	656071
Ventral Diencephalon	8353.25	924.53	3.06136	8252	8411.08	922.369	3.48064	8305	7939.08	840.746	22.7229	7871
Right Ventral Diencephalon	4152.21	483.026	1.59942	4109	4186.81	479.43	1.80917	4141	3904.41	439.606	11.8813	3823
Left Ventral Diencephalon	4201.04	489.49	1.62083	4139.5	4224.27	490.216	1.84987	4161	4034.68	456.755	12.3447	4047
Thalamus Proper	14975.3	1738.09	5.75525	14910.5	15135.2	1651.68	6.23276	15129	13830.4	1928.03	52.109	13925
Right Thalamus Proper	7563.78	893.132	2.95739	7478.5	7641.72	866.445	3.26961	7543	7005.59	894.012	24.1625	6939
Left Thalamus Proper	7411.52	892.689	2.95592	7402.5	7493.44	834.146	3.14772	7502	6824.78	1075.71	29.0734	6858
Putamen	13451.6	1636.54	5.41901	13439.5	13550.2	1609.21	6.07251	13563	12745.5	1679.03	45.3793	12442
Right Putamen	6575.45	863.286	2.85856	6595	6626.26	861.968	3.25271	6661	6211.59	792.194	21.4106	5982
Left Putamen	6876.12	831.03	2.75176	6859	6923.91	808.992	3.0528	6897	6533.89	915.237	24.7361	6349
Pallidum	3848.39	512.486	1.69697	3819.5	3895.13	512.028	1.93218	3895	3513.65	377.009	10.1894	3558
Right Pallidum	1827.52	261.584	0.866171	1815	1850.22	262.823	0.991784	1842	1664.95	186.02	5.02756	1684
Left Pallidum	2020.87	285.155	0.944223	2023.5	2044.91	283.898	1.07131	2043	1848.7	232.594	6.28632	1875
Hippocampal	8364.58	1127.64	3.73391	8409.5	8444.56	1095.36	4.13344	8463	7791.76	1203.65	32.531	7603
Right Hippocampal	4211.95	587.502	1.94537	4230.5	4253.86	567.446	2.14131	4254	3911.76	647.349	17.4959	3772
Left Hippocampal	4152.63	614.179	2.0337	4153.5	4190.69	606.695	2.28941	4210	3880	606.333	16.3874	3723
Accumbens Area	1614.62	300.379	0.994632	1607.5	1625.17	297.903	1.12416	1613	1539.08	311.307	8.41371	1583
Right Accumbens Area	813.755	162.798	0.539068	811	821.487	160.818	0.606861	813	758.378	168.366	4.55043	781
Left Accumbens Area	800.868	164.085	0.543328	805.5	803.683	163.518	0.617049	812	780.703	168.991	4.56733	760
Amygdala	3484.05	622.906	2.0626	3493.5	3533.77	620.345	2.34092	3539	3127.95	523.069	14.137	3070
Right Amygdala	1773.09	335.267	1.11016	1770.5	1795.08	329.094	1.24186	1802	1615.54	341.367	9.22614	1590
Left Amygdala	1710.97	330.995	1.09601	1698.5	1738.69	333.962	1.26024	1738	1512.41	227.934	6.16037	1480
Caudate	8394.32	1213.05	4.01674	8399	8486.16	1191.9	4.49775	8475	7736.54	1174.14	31.7335	7773
Right Caudate	4245.8	635.315	2.10369	4262.5	4295.9	626.027	2.36236	4302	3887	591.573	15.9884	3862
Left Caudate	4148.52	603.175	1.99727	4137.5	4190.26	592.459	2.2357	4156	3849.54	602.651	16.2879	3795
Cerebellum Cortex	109709	13720.7	45.4329	110588	110788	13316.1	50.2496	111731	101978	14272.6	385.747	101524
Right Cerebellum Cortex	55532	7155.82	23.6948	56039.5	56100.8	6983.53	26.3529	56640	51458.2	7145.3	193.116	51018
Left Cerebellum Cortex	54176.9	6795.12	22.5004	54346.5	54687.5	6580.64	24.8326	54968	50520.1	7268.55	196.447	50142
Cortex	543180	70807.1	234.461	542894	550808	66373.1	250.465	548529	488547	78214.2	2113.9	481771
Right Cortex	271429	35695.9	118.198	270676	275163	33620.1	126.868	274739	244683	39075.1	1056.08	244615
Left Cortex	271751	35464	117.431	272476	275645	33130.1	125.019	274267	243864	39443	1066.03	240002
Brain Stem	20320.1	2720.59	9.00857	20178.5	20545.2	2645.38	9.98258	20407	18708.2	2742.88	74.1319	18483
CSF	1019.38	250.934	0.830908	1016	1028.6	253.917	0.958178	1023	953.378	220.388	5.95644	933
N.B. All brain volumes are reported in mm3. FSIQ: Full Scale Intelligence Quotient. CSF: Cerebral Spinal Fluid.
Table S2. Demographics for Control Individuals across Sex.
	Control
	Total (n = 352)				Boys (n = 283)				Girls (n = 69)
	Mean	SD	SE	Median	Mean	SD	SE	Median	Mean	SD	SE	Median
Age at Scan (years)	14.5422	4.55221	0.0129324	13.8049	14.7122	4.68877	0.0165681	13.9	13.8452	3.89626	0.0564676	13.78
FSIQ	109.751	11.0547	0.0314053	110	110.076	11.0775	0.0391431	110	108.422	10.9397	0.158546	108.916
Cortical White Matter	471583	60068.9	170.65	465823	480813	59808.1	211.336	477614	433728	44522.9	645.259	433807
Total Brain	1.20503e+06	120203	341.485	1.20732e+06	1.22574e+06	117407	414.866	1.23239e+06	1.12006e+06	91128.6	1320.7	1.12862e+06
Total Grey Matter	733444	75318.9	213.974	735838	744930	73922.4	261.21	750166	686333	61802.5	895.689	687997
Ventral Diencephalon	8300.48	928.833	2.63873	8271.5	8410.69	945.232	3.34004	8384	7848.45	700.058	10.1458	7850
Right Ventral Diencephalon	4135.79	495.411	1.40742	4124.5	4191.88	507.861	1.79456	4158	3905.75	361.186	5.23458	3907
Left Ventral Diencephalon	4164.69	478.149	1.35838	4135.5	4218.82	484.293	1.71128	4171	3942.7	381.136	5.52372	4002
Thalamus Proper	14909.8	1507.21	4.28184	14863	15153.4	1483.07	5.24052	15072	13910.4	1159.31	16.8016	13958
Right Thalamus Proper	7518.33	791.754	2.2493	7485.5	7642.47	790.375	2.79284	7568	7009.17	563.869	8.17202	6999
Left Thalamus Proper	7391.43	763.693	2.16958	7366.5	7510.94	746.759	2.63873	7462	6901.26	628.198	9.10432	6875
Putamen	13278.5	1616.49	4.59231	13267.5	13489.8	1569.29	5.54521	13502	12411.8	1525.42	22.1076	12108
Right Putamen	6493.99	790.179	2.24483	6501.5	6595.8	766.08	2.707	6569	6076.43	754.354	10.9327	6011
Left Putamen	6784.53	864.821	2.45688	6814.5	6894.05	845.94	2.98919	6937	6335.35	798.879	11.578	6196
Pallidum	3775.9	483.088	1.37241	3769	3836.44	484.354	1.7115	3822	3527.58	392.302	5.68553	3448
Right Pallidum	1791.15	248.685	0.70649	1782	1821.6	249.145	0.880372	1811	1666.28	205.235	2.97442	1639
Left Pallidum	1984.75	263.445	0.748424	1975.5	2014.84	265.6	0.938515	2007	1861.3	215.558	3.12402	1825
Hippocampal	8243.74	956.715	2.71794	8269	8338.87	977.87	3.45537	8319	7853.54	752.908	10.9117	7826
Right Hippocampal	4141.47	509.909	1.4486	4153.5	4192.23	518.285	1.8314	4212	3933.32	416.446	6.03545	3888
Left Hippocampal	4102.26	501.697	1.42528	4074.5	4146.65	520.298	1.83851	4144	3920.22	367.071	5.31987	3984
Accumbens Area	1592.69	316.461	0.899037	1588.5	1612.59	317.166	1.12073	1607	1511.09	302.266	4.38067	1495
Right Accumbens Area	809.378	166.334	0.472539	805	823.018	167.269	0.591056	818	753.435	151.095	2.18979	743
Left Accumbens Area	783.312	170.731	0.485031	773	789.569	170.375	0.602031	783	757.652	171.028	2.47866	744
Amygdala	3441.32	509.067	1.44621	3404	3498.54	503.702	1.77987	3499	3206.62	464.731	6.73523	3141
Right Amygdala	1758.31	286.835	0.814872	1743.5	1784.59	284.943	1.00687	1765	1650.52	270.752	3.92394	1612
Left Amygdala	1683.01	260.12	0.738978	1671	1713.95	257.579	0.910172	1699	1556.1	231.923	3.3612	1502
Caudate	8303.11	1202.91	3.41736	8293.5	8418.48	1223.83	4.32449	8396	7829.94	987.504	14.3117	7794
Right Caudate	4211.09	623.683	1.77183	4214	4270.05	635.407	2.24526	4258	3969.26	509.58	7.38521	3910
Left Caudate	4092.02	599.276	1.70249	4081.5	4148.43	609.078	2.15222	4153	3860.68	497.74	7.21363	3800
Cerebellum Cortex	109569	12673.7	36.0049	110818	111321	12504.6	44.186	112595	102384	10746.3	155.744	102252
Right Cerebellum Cortex	55033.7	6895.53	19.5896	55609.5	55904.5	6944.32	24.5382	56518	51462.5	5417.64	78.5165	51061
Left Cerebellum Cortex	54535.5	6414.36	18.2226	55016.5	55416.6	6330.16	22.3681	55935	50921.8	5451.37	79.0053	50920
Cortex	541688	63608	180.705	546464	550158	63149	223.141	555624	506951	53139.8	770.142	502044
Right Cortex	270914	31954.7	90.7803	272586	275124	31747.4	112.182	277108	253646	26730.7	387.401	250159
Left Cortex	270775	31942.4	90.7456	271998	275034	31716.5	112.073	277456	253306	26642.2	386.119	254555
Brain Stem	20340.6	2543.33	7.22536	20247.5	20692.3	2554.71	9.02723	20696	18897.9	1922.57	27.8633	18981
CSF	969.852	277.293	0.787764	933	978.35	286.623	1.0128	937	935	233.818	3.38866	905
N.B. All brain volumes are reported in mm3. FSIQ: Full Scale Intelligence Quotient. CSF: Cerebral Spinal Fluid

## Sheet: Table S3
Table S3. Demographics for Age Subsamples.
	Age 6 to under 12 years old				Age 12 to under 20 years old
	ASD Males (N = 87)		Control Males (N =97)		ASD Males (N = 138)		Control Males (N =141)
	Mean	SE	Mean	SE	Mean	SE	Mean	SE
Age at Scan (years)	10.5739	0.013543	10.6507	0.0117182	15.7889	0.0159323	15.9106	0.0163355
FSIQ	100.057	0.126338	110.667	0.0844195	102.766	0.128012	108.592	0.104785
Cortical White Matter	1187144	1234.5	1214934	974.824	1232723	1041.69	1229529	1013.57
Total Brain	443593	496.625	456126	420.184	490524	516.074	491858	492.637
Total Grey Matter	743551	816.172	758808	631.748	742199	600.186	737671	624.266
Ventral DC	7979.66	7.15555	8179.11	6.88384	8630.96	7.80976	8518.77	9.02593
Right Ventral DC	3976.79	3.59633	4083.37	3.57902	4288.7	4.32865	4232.1	5.02261
Left Ventral DC	4002.87	4.04293	4095.74	3.64113	4342.26	3.93927	4286.67	4.40708
Thalamus Proper	14689.7	13.4674	14844.6	12.3215	15324.6	13.7401	15326.5	12.3926
Right Thalamus Proper	7383.92	7.01673	7488.55	6.26132	7744.96	7.28754	7708.32	7.09562
Left Thalamus Proper	7305.76	6.76441	7356.06	6.33212	7579.6	7.0312	7618.19	6.05049
Putamen	13480.1	15.6358	13648.8	13.6359	13609.5	13.5855	13438.5	12.4086
Right Putamen	6587.27	8.81494	6681.98	6.64894	6640.81	6.83168	6573.59	5.9862
Left Putamen	6892.84	7.66051	6966.84	7.29347	6968.68	7.06357	6864.88	6.91003
Pallidum	3856.04	4.62216	3849.48	4.08864	3947.8	4.80592	3842.71	4.1795
Right Pallidum	1844.31	2.38788	1834.08	2.07303	1865.23	2.43528	1827.25	2.14405
Left Pallidum	2011.73	2.51291	2015.4	2.20242	2082.57	2.71019	2015.46	2.39364
Hippocampus	8037.19	10.5071	8084.64	7.33985	8571.82	8.27324	8444.09	9.01323
Right Hippocampus	4041.23	5.05458	4062.24	3.77458	4303.99	4.44269	4257.3	5.09078
Left Hippocampus	3995.96	6.17413	4022.41	4.0247	4267.83	4.34997	4186.79	4.59294
Accumbens Area	1619.74	2.7373	1654.46	2.49988	1646.91	2.54876	1595.7	2.61693
Right Accumbens Area	816.827	1.47459	845.365	1.27892	835.2	1.37789	812.411	1.44
Left Accumbens Area	802.909	1.48915	809.095	1.37545	811.713	1.43338	783.286	1.37954
Amygdala	3286.55	5.5575	3391.71	3.94381	3650.6	5.01173	3540.21	4.52322
Right Amygdala	1678.79	2.94248	1725.63	2.1848	1842.99	2.63105	1805.59	2.62027
Left Amygdala	1607.76	3.02366	1666.09	2.05763	1807.61	2.74729	1734.62	2.26774
Caudate	8383.26	10.9237	8389.34	10.5679	8445.1	9.56739	8484.82	10.4904
Right Caudate	4230.94	5.93219	4248.44	5.60113	4286.83	4.95072	4306.85	5.331
Left Caudate	4152.33	5.27212	4140.9	5.09544	4158.28	4.83135	4177.97	5.37861
Cerebellum Cortex	109364	125.6	111569	99.1456	110778	107.411	110457	117.035
Right Cerebellum Cortex	55024.4	66.0131	56013.2	54.5841	56391.4	55.2558	55555.2	62.6067
Left Cerebellum Cortex	54339.2	62.014	55556.2	51.0638	54386.6	54.0825	54901.6	60.0136
Cortex	553502	708.996	565618	546.08	546484	490.092	542885	512.248
Right Cortex	276594	361.153	283066	277.667	272848	244.622	271210	252.091
Left Cortex	276908	351.014	282552	271.096	273636	249.719	271675	263.236
Brain Stem	19353	20.6322	19578.5	17.436	21109.2	23.0701	21138.2	21.3141
CSF	964.809	2.04383	903.444	1.64725	1042.24	2.27042	1004.55	3.08413
N.B. Brain volumes in mm3. ASD: Autism Spectrum Disorder. FSIQ: Full Scale Intelligence Quotient. CSF: Cerebral Spinal Fluid. Accumbens: Accumbens. Thalamus: Thalamus Proper. DC: Diencephalon. WM: White Matter. Cerebellum: Cerebellum Cortex.

## Sheet: Table S4
Table S4. Demographics for Full Scale Intelligence Quotient Subsamples.
	FSIQ ≤ 107.8 (median)				FSIQ > 107.8 (median)
	ASD Males (N = 165)		Control Males (N = 109)		ASD Males (N = 100)		Control Males (N =174)
	Mean	SE	Mean	SE	Mean	SE	Mean	SE
Age at Scan (years)	14.1722	0.0257467	14.6176	0.0401513	15.3936	0.0467348	14.7714	0.0280786
FSIQ	93.3974	0.0601204	98.9648	0.0691341	116.977	0.0674014	117.036	0.035461
Total Brain ume	1218372	763.252	1181891	1092.88	1225743	1387.03	1253214	620.051
Cortical White Matter ume	473285	377.076	462172	528.08	480296	669.956	492490	335.422
TotalGray ume	745087	460.094	719719	685.27	745447	831.642	760723	397.057
Ventral DC	8365.09	5.37752	8259.73	7.67909	8486.97	9.77329	8505.26	5.73467
Right Ventral DC	4172.76	2.82111	4129.63	4.2511	4210	5.03124	4230.87	3.0542
Left Ventral DC	4192.33	2.8191	4130.09	3.86898	4276.97	5.27163	4274.4	2.94857
Thalamus Proper	15051.1	10.2273	14837.7	13.1641	15273.9	15.8942	15351.2	8.52015
Right Thalamus Proper	7606.31	5.36959	7484.58	6.87306	7700.15	8.34299	7741.39	4.60618
Left Thalamus Proper	7444.78	5.0748	7353.14	6.6853	7573.74	8.26752	7609.8	4.26989
Putamen	13530.3	10.3154	13158.3	12.7215	13583	14.5078	13697.6	9.44576
Right Putamen	6616.63	5.24329	6443.78	6.17241	6642.14	8.60814	6691.02	4.63486
Left Putamen	6913.64	5.2766	6714.48	6.90714	6940.84	6.99346	7006.55	5.0744
Pallidum	3895.56	3.16906	3752.61	4.31216	3894.41	4.96174	3888.96	2.79956
Right Pallidum	1858.04	1.61304	1780.99	2.26506	1837.31	2.58044	1847.03	1.42455
Left Pallidum	2037.52	1.71698	1971.62	2.32682	2057.1	2.85888	2041.92	1.55191
Hippocampus	8416.44	6.76347	8078.09	8.36531	8490.95	10.644	8502.24	5.66023
Right Hippocampus	4222.15	3.47818	4047.64	4.68616	4306.2	5.55518	4282.8	2.89398
Left Hippocampus	4194.3	3.70418	4030.45	4.317	4184.75	6.02222	4219.44	3.0907
Accumbens Area	1635.65	1.93596	1587.27	2.46951	1607.87	2.5911	1628.45	1.97491
Right Accumbens Area	822.679	1.04857	814.037	1.34812	819.52	1.39186	828.644	1.02879
Left Accumbens Area	812.976	1.02693	773.229	1.29923	788.35	1.52834	799.805	1.06784
Amygdala	3543.36	3.72865	3420.25	3.8633	3517.95	6.31493	3547.58	3.12989
Right Amygdala	1792.04	1.94727	1742.66	2.30219	1800.11	3.43153	1810.86	1.73594
Left Amygdala	1751.33	2.0355	1677.59	1.97262	1717.84	3.31435	1736.72	1.6044
Caudate	8399.54	7.60442	8152.16	9.6248	8629.09	10.7108	8585.32	7.45281
Right Caudate	4256.64	3.96533	4137.66	5.01283	4360.69	5.73704	4352.99	3.87146
Left Caudate	4142.9	3.78414	4014.49	4.78185	4268.4	5.2943	4232.33	3.71005
Cerebellum Cortex	109917	84.2703	108584	110.53	112226	122.157	113035	71.9188
Right Cerebellum Cortex	55660.1	44.5108	54692.3	57.9713	56828	63.1203	56663.8	41.5129
Left Cerebellum Cortex	54257	41.1049	53892.1	61.5389	55397.8	62.0157	56371.6	33.9263
Cortex	551897	385.104	529626	596.301	549012	710.909	563019	336.639
Right Hemisphere Cortex ume	275842	195.448	264902	301.064	274042	359.07	281528	168.889
Left Hemisphere Cortex ume	276054	192.475	264725	298.048	274970	354.318	281492	169.707
Brain Stem	20436.4	15.4515	20262	23.1664	20724.7	28.0028	20961.9	14.6165
Cerebral Spinal Fluid	1032.17	1.59109	983.028	2.51284	1022.71	2.40209	975.419	1.69571
N.B. Brain volumes in mm3. ASD: Autism Spectrum Disorder. FSIQ: Full Scale Intelligence Quotient. CSF: Cerebral Spinal Fluid. Accumbens: Accumbens. Thalamus: Thalamus Proper. DC: Diencephalon. WM: White Matter. Cerebellum: Cerebellum Cortex.

## Sheet: Table S5
Table S5. Pearson Correlations between Continuous Independent Variables included in the Linear Mixed Effects Models in the Entire Sample across Groups.
		r	p	z	p
TBV & FSIQ	ASD	0.08	0.164	3.05	0.002
	Controls	0.31	< 0.001
TBV & Age (linear)	ASD	0.24	<0.001	-1.58	0.114
	Controls	0.12	0.02
TBV & Age (quadratic)	ASD	0.21	<0.001	-1.05	0.294
	Controls	0.13	0.017
FSIQ & Age (linear)	ASD	0.17	0.004	-1.67	0.095
	Controls	0.04	0.434
FSIQ & Age (quadratic)	ASD	0.17	0.003	-1.29	0.197
	Controls	0.07	0.187
N.B. Pearson r. z corresponds to Fisher r to z transformation. ASD: Autism Spectrum Disorder. TBV: Total Brain Volume (mm3). FSIQ: Full-Scale Intelligence Quotient.

## Sheet: Table S6-9
Table S6 – Scaling Coefficient of TBV with Each Regional Volume in Controls.								Table S7 – Scaling Coefficient of TBV with Each Regional Volume considering Medication Effect in Controls without Outliers and Comorbidities.
Controls (N = 352) - Regional Volume ~ TBV								Controls (N = 352) - Regional Volume ~ TBV + Medication
Regional Volume	𝛼	CI Low	CI High	χ2	p			Regional Volume	𝛼	CI Low	CI High	χ2	p
Brain Stem	0.75	0.65	0.85	26.37	0	*		Brain Stem	0.72	0.63	0.82	39.15	0	*
Cortical White Matter	1.1	1.04	1.16	10.02	0.002	*		Cortical White Matter	1.08	1.02	1.15	10.66	0.001	*
Left Accumbens	0.85	0.65	1.05	2.29	0.13			Left Accumbens	0.71	0.53	0.89	5.38	0.02	*
Left Amygdala	0.83	0.7	0.96	6.62	0.01	*		Left Amygdala	0.77	0.64	0.89	13.31	0	*
Left Caudate	0.92	0.79	1.06	1.22	0.269			Left Caudate	0.75	0.64	0.87	13.01	0	*
Left Cerebellum Cortex	0.66	0.54	0.77	34.47	0	*		Left Cerebellum Cortex	0.66	0.56	0.75	52.7	0	*
Left Cortex	1.02	0.97	1.07	0.5	0.479			Left Cortex	1.03	0.99	1.08	2.28	0.131
Left Hippocampus	0.71	0.61	0.82	28.82	0	*		Left Hippocampus	0.67	0.57	0.77	37.25	0	*
Left Pallidum	0.65	0.54	0.77	36.09	0	*		Left Pallidum	0.53	0.42	0.63	78.99	0	*
Left Putamen	0.69	0.58	0.81	27.27	0	*		Left Putamen	0.64	0.53	0.74	53.51	0	*
Left Thalamus Proper	0.65	0.57	0.73	73.58	0	*		Left Thalamus Proper	0.62	0.54	0.7	99.46	0	*
Left Ventral DC	0.7	0.61	0.79	38.97	0	*		Left Ventral DC	0.68	0.59	0.78	41.19	0	*
Right Accumbens	0.82	0.62	1.01	3.55	0.06			Right Accumbens	0.77	0.59	0.93	7.69	0.006	*
Right Amygdala	0.9	0.75	1.04	1.92	0.166			Right Amygdala	0.87	0.73	1.02	2.81	0.094
Right Caudate	0.95	0.8	1.11	0.39	0.53			Right Caudate	0.73	0.61	0.85	17.24	0	*
Right Cerebellum Cortex	0.68	0.55	0.81	24.01	0	*		Right Cerebellum Cortex	0.65	0.55	0.75	52.56	0	*
Right Cortex	1.02	0.97	1.08	0.65	0.421			Right Cortex	1.04	0.99	1.08	2.48	0.115
Right Hippocampus	0.75	0.63	0.86	19.04	0	*		Right Hippocampus	0.66	0.56	0.75	45.43	0	*
Right Pallidum	0.66	0.54	0.78	32.77	0	*		Right Pallidum	0.62	0.5	0.73	46.82	0	*
Right Putamen	0.7	0.59	0.81	28.13	0	*		Right Putamen	0.64	0.54	0.73	66.32	0	*
Right Thalamus Proper	0.7	0.63	0.78	54.17	0	*		Right Thalamus Proper	0.68	0.61	0.76	67.94	0	*
Right Ventral DC	0.7	0.6	0.8	36.05	0	*		Right Ventral DC	0.67	0.58	0.77	43.69	0	*
Total Grey Volume	0.93	0.89	0.97	10.16	0.001	*		Total Grey Volume	0.94	0.9	0.98	13.2	0	*
N.B. DC stands for Diencephalon.* indicates that the 𝛼, the scaling coefficient of the Regional volume with Total Brian Volume (TBV), is significantly different from 1. If > 1 the scaling coefficient is hyper allometric, if 𝛼 <1 the scaling coefficient is hypoallometric, and if = 1 the scaling coefficient is isometric.								N.B. DC stands for Diencephalon.* indicates that the 𝛼, the scaling coefficient of the Regional volume with Total Brian Volume (TBV), is significantly different from 1. If > 1 the scaling coefficient is hyper allometric, if 𝛼 <1 the scaling coefficient is hypoallometric, and if = 1 the scaling coefficient is isometric.
Table S8 – Scaling Coefficient of TBV with Each Regional Volume Considering Age, Sex, and Medication Effects in Controls.								Table S9 – Scaling Coefficient of TBV with Each Regional Volume considering Age, Sex, and Medication Effects in Controls without Outliers and Comorbidities.
Controls (N = 352) - Regional Volume ~ TBV + Age x Sex								Controls (N = 352) - Regional Volume ~ TBV + Age x Sex + Medication
Regional Volume	𝛼	CI Low	CI High	χ2	p			Regional Volume	𝛼	CI Low	CI High	χ2	p
Brain Stem	0.71	0.62	0.81	36.66	0	*		Brain Stem	0.7	0.6	0.79	39.15	0	*
Cortical White Matter	1.09	1.04	1.14	12.41	0	*		Cortical White Matter	1.1	1.03	1.14	10.66	0.001	*
Left Accumbens	0.91	0.7	1.12	0.75	0.388			Left Accumbens	0.79	0.59	0.96	5.38	0.02	*
Left Amygdala	0.81	0.67	0.95	7.26	0.007	*		Left Amygdala	0.74	0.62	0.88	13.31	0	*
Left Caudate	0.97	0.82	1.11	0.18	0.669			Left Caudate	0.82	0.64	0.9	13.01	0	*
Left Cerebellum Cortex	0.64	0.52	0.76	35.2	0	*		Left Cerebellum Cortex	0.66	0.51	0.72	52.7	0	*
Left Cortex	1.04	1	1.09	3.07	0.08			Left Cortex	1.01	0.99	1.08	2.28	0.131
Left Hippocampus	0.74	0.63	0.84	22.97	0	*		Left Hippocampus	0.71	0.58	0.78	37.25	0	*
Left Pallidum	0.63	0.51	0.75	36.95	0	*		Left Pallidum	0.52	0.37	0.6	78.99	0	*
Left Putamen	0.66	0.54	0.78	31.26	0	*		Left Putamen	0.57	0.47	0.7	53.51	0	*
Left Thalamus Proper	0.61	0.53	0.69	82.91	0	*		Left Thalamus Proper	0.63	0.51	0.67	99.46	0	*
Left Ventral DC	0.69	0.59	0.78	39.25	0	*		Left Ventral DC	0.65	0.57	0.77	41.19	0	*
Right Accumbens	0.81	0.61	1.01	3.31	0.069			Right Accumbens	0.74	0.57	0.93	7.69	0.006	*
Right Amygdala	0.89	0.74	1.04	1.89	0.17			Right Amygdala	0.86	0.71	1.02	2.81	0.094
Right Caudate	0.99	0.84	1.16	0.01	0.929			Right Caudate	0.76	0.6	0.86	17.24	0	*
Right Cerebellum Cortex	0.67	0.54	0.81	22.5	0	*		Right Cerebellum Cortex	0.63	0.5	0.71	52.56	0	*
Right Cortex	1.04	1	1.09	3.28	0.07			Right Cortex	1	0.99	1.08	2.48	0.115
Right Hippocampus	0.77	0.65	0.88	14.98	0	*		Right Hippocampus	0.69	0.55	0.75	45.43	0	*
Right Pallidum	0.62	0.5	0.75	36.39	0	*		Right Pallidum	0.61	0.44	0.69	46.82	0	*
Right Putamen	0.66	0.55	0.78	32.64	0	*		Right Putamen	0.58	0.49	0.69	66.32	0	*
Right Thalamus Proper	0.67	0.59	0.76	60.22	0	*		Right Thalamus Proper	0.7	0.57	0.74	67.94	0	*
Right Ventral DC	0.69	0.59	0.79	34.33	0	*		Right Ventral DC	0.69	0.56	0.76	43.69	0	*
Total Grey Volume	0.94	0.91	0.97	12.51	0	*		Total Grey Volume	0.93	0.91	0.97	13.2	0	*
N.B. DC stands for Diencephalon.* indicates that the 𝛼, the scaling coefficient of the Regional volume with Total Brian Volume (TBV), is significantly different from 1. If > 1 the scaling coefficient is hyper allometric, if 𝛼 <1 the scaling coefficient is hypoallometric, and if = 1 the scaling coefficient is isometric.								N.B. DC stands for Diencephalon.* indicates that the 𝛼, the scaling coefficient of the Regional volume with Total Brian Volume (TBV), is significantly different from 1. If > 1 the scaling coefficient is hyper allometric, if 𝛼 <1 the scaling coefficient is hypoallometric, and if = 1 the scaling coefficient is isometric.

## Sheet: Table S10-13
Table S10 – Scaling Coefficient of TBV with Each Regional Volume in Autistic Spectrum Disorder (ASD) Individuals.								Table S11 – Scaling Coefficient of TBV with Each Regional Volume considering Medication Effect in Autistic Spectrum Disorder (ASD) Individuals without Outliers and Comorbidities.
ASD (N = 302) - Regional Volume ~ TBV								ASD (N = 302) - Regional Volume ~ TBV
Regional Volume	𝛼	CI Low	CI High	χ2	p			Regional Volume	𝛼	CI Low	CI High	χ2	p
Brain Stem	0.8	0.7	0.89	18.53	0	*		Brain Stem	0.83	0.73	0.93	10.7	0.001	*
Cortical White Matter	1.13	1.07	1.19	19.17	0	*		Cortical White Matter	1.14	1.07	1.2	18.98	0	*
Left Accumbens	0.7	0.45	0.95	5.34	0.021	*		Left Accumbens	0.48	0.27	0.69	23.79	0	*
Left Amygdala	0.89	0.72	1.07	1.43	0.232			Left Amygdala	0.76	0.59	0.92	8.32	0.004	*
Left Caudate	0.77	0.66	0.88	15.84	0	*		Left Caudate	0.73	0.61	0.85	19.46	0	*
Left Cerebellum Cortex	0.64	0.53	0.75	41.88	0	*		Left Cerebellum Cortex	0.63	0.51	0.73	44.54	0	*
Left Cortex	1.01	0.96	1.07	0.25	0.617			Left Cortex	0.99	0.94	1.05	0.04	0.842
Left Hippocampus	0.72	0.58	0.87	14.25	0	*		Left Hippocampus	0.66	0.53	0.78	30.67	0	*
Left Pallidum	0.67	0.55	0.79	28.56	0	*		Left Pallidum	0.67	0.55	0.78	30.4	0	*
Left Putamen	0.58	0.47	0.68	61.88	0	*		Left Putamen	0.54	0.43	0.65	68.12	0	*
Left Thalamus Proper	0.7	0.62	0.79	47.91	0	*		Left Thalamus Proper	0.72	0.64	0.81	38.44	0	*
Left Ventral DC	0.56	0.46	0.65	82.68	0	*		Left Ventral DC	0.54	0.44	0.64	79.95	0	*
Right Accumbens	0.89	0.7	1.08	1.23	0.268			Right Accumbens	0.71	0.51	0.9	8.57	0.003	*
Right Amygdala	0.96	0.77	1.16	0.14	0.704			Right Amygdala	0.72	0.54	0.89	9.94	0.002	*
Right Caudate	0.85	0.73	0.96	6.79	0.009	*		Right Caudate	0.77	0.65	0.9	12.84	0	*
Right Cerebellum Cortex	0.66	0.55	0.77	36.15	0	*		Right Cerebellum Cortex	0.67	0.57	0.78	36.81	0	*
Right Cortex	1.01	0.96	1.07	0.18	0.667			Right Cortex	0.97	0.91	1.03	1.11	0.292
Right Hippocampus	0.77	0.66	0.88	16.69	0	*		Right Hippocampus	0.65	0.55	0.76	41.92	0	*
Right Pallidum	0.69	0.57	0.81	27.03	0	*		Right Pallidum	0.61	0.49	0.73	39.81	0	*
Right Putamen	0.7	0.58	0.81	26.64	0	*		Right Putamen	0.56	0.44	0.67	59.44	0	*
Right Thalamus Proper	0.7	0.62	0.78	53.78	0	*		Right Thalamus Proper	0.73	0.64	0.81	40.59	0	*
Right Ventral DC	0.59	0.5	0.68	82.23	0	*		Right Ventral DC	0.59	0.49	0.69	66.97	0	*
Total Grey Volume	0.92	0.88	0.96	18.74	0	*		Total Grey Volume	0.91	0.87	0.95	22.36	0	*
N.B. DC stands for Diencephalon.* indicates that the 𝛼, the scaling coefficient of the Regional volume with Total Brian Volume (TBV), is significantly different from 1. If > 1 the scaling coefficient is hyper allometric, if 𝛼 <1 the scaling coefficient is hypoallometric, and if = 1 the scaling coefficient is isometric.								N.B. DC stands for Diencephalon.* indicates that the 𝛼, the scaling coefficient of the Regional volume with Total Brian Volume (TBV), is significantly different from 1. If > 1 the scaling coefficient is hyper allometric, if 𝛼 <1 the scaling coefficient is hypoallometric, and if = 1 the scaling coefficient is isometric.
Table S12 – Scaling Coefficient of TBV with Each Regional Volume considering Age and Sex Effects in Autistic Spectrum Disorder (ASD) Individuals.								Table S13 – Scaling Coefficient of TBV with Each Regional Volume considering Age, Sex, and Medication Effects in Autistic Spectrum Disorder (ASD) Individuals without Outliers and Comorbidities.
ASD (N = 302) - Regional Volume ~ TBV + Age x Sex								ASD (N = 302) - Regional Volume ~ TBV + Age x Sex
Regional Volume	𝛼	CI Low	CI High	χ2	p			Regional Volume	𝛼	CI Low	CI High	χ2	p
Brain Stem	0.76	0.67	0.86	25.01	0	*		Brain Stem	0.77	0.69	0.89	16.03	0	*
Cortical White Matter	1.12	1.07	1.17	23.24	0	*		Cortical White Matter	1.13	1.06	1.17	18.48	0	*
Left Accumbens	0.77	0.51	1.04	2.79	0.095			Left Accumbens	0.51	0.32	0.76	16.66	0	*
Left Amygdala	0.85	0.67	1.03	2.56	0.11			Left Amygdala	0.7	0.52	0.86	13.08	0	*
Left Caudate	0.78	0.66	0.91	11.56	0.001	*		Left Caudate	0.78	0.63	0.89	12.6	0	*
Left Cerebellum Cortex	0.63	0.51	0.74	39.74	0	*		Left Cerebellum Cortex	0.66	0.53	0.76	36.82	0	*
Left Cortex	1.03	0.98	1.08	1.24	0.266			Left Cortex	0.99	0.95	1.06	0.04	0.85
Left Hippocampus	0.69	0.53	0.83	16.81	0	*		Left Hippocampus	0.66	0.5	0.75	33.09	0	*
Left Pallidum	0.65	0.53	0.78	28.13	0	*		Left Pallidum	0.65	0.52	0.77	30.6	0	*
Left Putamen	0.58	0.46	0.68	57.19	0	*		Left Putamen	0.55	0.44	0.67	59.49	0	*
Left Thalamus Proper	0.68	0.59	0.76	50.61	0	*		Left Thalamus Proper	0.75	0.61	0.8	38.3	0	*
Left Ventral DC	0.55	0.46	0.65	83.34	0	*		Left Ventral DC	0.58	0.43	0.63	83.07	0	*
Right Accumbens	0.9	0.69	1.1	0.97	0.325			Right Accumbens	0.75	0.53	0.93	6.74	0.009	*
Right Amygdala	0.94	0.74	1.14	0.33	0.563			Right Amygdala	0.63	0.48	0.85	12.65	0	*
Right Caudate	0.85	0.72	0.97	5.61	0.018			Right Caudate	0.78	0.64	0.91	10.66	0.001	*
Right Cerebellum Cortex	0.64	0.53	0.76	35.82	0	*		Right Cerebellum Cortex	0.68	0.57	0.79	32.92	0	*
Right Cortex	1.03	0.98	1.08	1.13	0.287			Right Cortex	0.98	0.94	1.04	0.35	0.554
Right Hippocampus	0.75	0.64	0.87	17.66	0	*		Right Hippocampus	0.66	0.52	0.74	43.9	0	*
Right Pallidum	0.7	0.58	0.82	23.12	0	*		Right Pallidum	0.56	0.49	0.74	34.24	0	*
Right Putamen	0.71	0.59	0.83	21.99	0	*		Right Putamen	0.53	0.43	0.67	54.12	0	*
Right Thalamus Proper	0.68	0.6	0.77	53.44	0	*		Right Thalamus Proper	0.75	0.64	0.82	36.7	0	*
Right Ventral DC	0.56	0.47	0.65	91.1	0	*		Right Ventral DC	0.59	0.46	0.66	73.46	0	*
Total Grey Volume	0.92	0.89	0.96	22.78	0	*		Total Grey Volume	0.91	0.88	0.95	22.87	0	*
N.B. DC stands for Diencephalon.* indicates that the 𝛼, the scaling coefficient of the Regional volume with Total Brian Volume (TBV), is significantly different from 1. If > 1 the scaling coefficient is hyper allometric, if 𝛼 <1 the scaling coefficient is hypoallometric, and if = 1 the scaling coefficient is isometric. a correspond to significant age effects (p <0.00)								N.B. DC stands for Diencephalon.* indicates that the 𝛼, the scaling coefficient of the Regional volume with Total Brian Volume (TBV), is significantly different from 1. If > 1 the scaling coefficient is hyper allometric, if 𝛼 <1 the scaling coefficient is hypoallometric, and if = 1 the scaling coefficient is isometric.

## Sheet: Table S14
Table S14. Percent Concordance of Correlated Residual included across MGCFA Samples.
	N	Entire Sample	Boys Aged 6 to under 12	Boys Aged 12 to under 20	Boys with an FSIQ ≤ 107.8	Boys with an FSIQ > 107.8
Entire Sample	139	1	0.7482	0.6906	0.7842	0.1511
Boys Aged 6 to under 12	138	0.7609	1	0.7391	0.7101	0.4928
Boys Aged 12 to under 20	137	0.7153	0.7445	1	0.7299	0.4891
Boys with an FSIQ ≤ 107.8	157	0.5796	0.6242	0.6369	1	0.3758
Boys with an FSIQ > 107.8	90	0.7778	0.7667	0.7444	0.6556	1
N.B. N: Number of Correlated Residuals. Age in years. FSIQ: Full-Scale Intelligence Quotient. % represent the % of similarity between sample in row to sample in column. 107.8: Boys Median.

## Sheet: Table S15
Table S15. Robust CFI, TLI, & RMSEA Model Fit Indices by Sample.
	Model		Robust CFI	Robust TLI	Robust RMSEA
Entire Sample	Configural		0.992	0.973	0.051
(N = 654)		ASD	0.989	0.966	0.059
		Control	0.994	0.98	0.044
	Metric		0.992	0.978	0.046
	Scalar		0.992	0.98	0.044
Matched Sample	Configural		0.992	0.973	0.052
(N = 604)		ASD	0.991	0.971	0.054
		Control	0.992	0.974	0.05
	Metric		0.992	0.977	0.048
	Scalar		0.992	0.979	0.045
Boys Aged 6 to under 12	Configural		0.988	0.961	0.062
(N = 184)		ASD	0.987	0.959	0.068
		Control	0.989	0.964	0.057
	Metric		0.988	0.967	0.057
	Scalar		0.988	0.971	0.054
Boys Aged 12 to under 20	Configural		0.992	0.974	0.051
(N = 279)		ASD	0.993	0.978	0.046
		Control	0.991	0.97	0.055
	Metric		0.989	0.969	0.055
	Scalar		0.987	0.969	0.055
Boys with an FSIQ < 107.8	Configural		0.994	0.973	0.052
(N = 274)		ASD	0.995	0.978	0.049
		Control	0.992	0.963	0.056
	Metric		0.994	0.979	0.046
	Scalar		0.993	0.98	0.045
Boys with an FSIQ > 107.8	Configural		0.977	0.955	0.065
(N = 274)		ASD	0.977	0.955	0.065
		Control	0.973	0.947	0.07
	Metric		0.973	0.953	0.067
	Scalar		0.973	0.955	0.066
N.B. FSIQ: Full Scale Intelligence Quotient. TLI : Tucker Lewis Index, CFI: the Comparative Fit Index, and RMSEA: Root Mean Square Error of Approximation. ASD: Autism Spectrum Disorder. Fit is sometimes mediocre7 (RMSEA ≤ 0.07 & TLI > 0.94), as good fit corresponds to (RMSEA ≤ 0.06 & CFI & TLI > 0.95).

## Sheet: Table S16
Table S16. Difference in Model Fit Indices between Constrained Slope and One Freed Slope Values Models for (A) Boys from 12 to under 20 years old and (B) Boys with an FSIQ > 107.8.
A)	Boys from 12 to under 20 years old
Model	Robust CFI	Robust RMSEA	ΔCFI	ΔRMSEA
Constrained Slopes	0.989	0.055
Brain Stem Freed Slope	0.989	0.054	0	-0.001
Left Amygdala Freed Slope	0.989	0.053	0	0.002
Right Hippocampus Freed Slope	0.99	0.051	-0.001	0.004
N.B. Δ is the difference between the model fit index of the constrained slopes model and the one freed slope model. Comparative Fit Index (CFI). Root Mean Square Error of Approximation (RMSEA). Robust fit indices obtained from the Maximum Likelihood Robust (MLR) estimator in the lavaan package57.
B)	Boys with an FSIQ > 107.8
Model	Robust CFI	Robust RMSEA	ΔCFI	ΔRMSEA
Constrained Slopes	0.973	0.067
Left Hippocampus Freed Slope	0.974	0.067	-0.001	0
Left Caudate Freed Slope	0.973	0.067	0	0
Left Pallidum Freed Slope	0.974	0.067	-0.001	0
Right Ventral DC Freed Slope	0.974	0.067	-0.001	0
Left Accumbens Freed Slope	0.974	0.067	-0.001	0
N.B. DC: Diencephalon. Δ is the difference between the model fit index of the constrained slopes model and the one freed slope model. Comparative Fit Index (CFI). Root Mean Square Error of Approximation (RMSEA). Robust fit indices obtained from the Maximum Likelihood Robust (MLR) estimator in the lavaan package57.

[truncated: 3 more sheets: Table S17, Table S18, Table S19-27]
